# Supplementary material for: Monitoring Public Perception of Health Risks in Brazil and Italy: Cross-Cultural Research on the Risk Perception of Choking in Children
Source: Children (Basel). 2021 Jun 24;8(7):541. doi: 10.3390/children8070541 (PMC8307887; doi:10.3390/children8070541)
Supplement: Supplementary file 1 [file children-08-00541-s001.zip]

Archive with 1 entries (1 files):
- children-1242362-supplementary.pdf
